# Supplementary material for: Seasonal Ecology and Behavior of an Endangered Rainforest Frog (Litoria rheocola) Threatened by Disease
Source: PLoS One. 2015 May 19;10(5):e0127851. doi: 10.1371/journal.pone.0127851 (PMC4437910; doi:10.1371/journal.pone.0127851)
Supplement: S1 File — (XLS) [file pone.0127851.s001.xls]

## Sheet: Short-term movements
Site	Season	Horizontal distance	Vertical distance	Movement probability
Frenchman Creek	Winter	-	-	1
Frenchman Creek	Winter	1.3	0.775	1
Frenchman Creek	Winter	0.6	1.375	1
Frenchman Creek	Winter	0.35	0.375	1
Frenchman Creek	Winter	2.6	1.2	1
Frenchman Creek	Winter	1.75	1.3	1
Frenchman Creek	Winter	2.6	0.275	1
Frenchman Creek	Winter	-	-	0.75
Frenchman Creek	Summer	0.8	0.4	0.615385
Frenchman Creek	Summer	2.5	1.75	0.681818
Frenchman Creek	Summer	2	0.3	0.833333
Frenchman Creek	Summer	2.5	0.6	0.769231
Frenchman Creek	Summer	4	2.6	0.75
Frenchman Creek	Summer	5	2.4	0.714286
Frenchman Creek	Summer	2.25	1.6	0.5
Frenchman Creek	Summer	1.85	0.4	0.636364
Frenchman Creek	Summer	1.6	0.7	0.684211
Frenchman Creek	Summer	-	-	1
Frenchman Creek	Summer	-	-	0.5
Frenchman Creek	Summer	3.7	2.2	0.375
Frenchman Creek	Summer	-	-	1
Windin Creek	Winter	2.225	0.825	1
Windin Creek	Winter	-	-	1
Windin Creek	Winter	-	-	1
Windin Creek	Winter	1.8	1.4	0.8
Windin Creek	Winter	-	-	1
Windin Creek	Winter	2.1	0.7	1
Windin Creek	Winter	-	-	0
Windin Creek	Winter	1.3	1.55	1
Windin Creek	Summer	1.15	0.525	1
Windin Creek	Summer	1.2	0.4	0.857143
Windin Creek	Summer	1.5	1	0.916667
Windin Creek	Summer	1.4	0.975	1
Windin Creek	Summer	2.1	1.2	0.933333
Windin Creek	Summer	0.95	0.7	0.941176
Windin Creek	Summer	1.3	0.875	0.666667
Windin Creek	Summer	2.2	0.575	1
Windin Creek	Summer	2	0.75	0.833333
Windin Creek	Summer	-	0.8	0.75
Windin Creek	Summer	5	0.3	1
Windin Creek	Summer	3.4	1.125	0.9
Windin Creek	Summer	3.6	1.95	-

## Sheet: Long-term movements
Site	Season	Length of stream used
Frenchman Creek	Winter	6
Frenchman Creek	Winter	5
Frenchman Creek	Winter	5
Frenchman Creek	Winter	8
Frenchman Creek	Winter	5
Frenchman Creek	Winter	0
Frenchman Creek	Winter	7
Frenchman Creek	Winter	3
Frenchman Creek	Winter	5
Frenchman Creek	Winter	2
Frenchman Creek	Winter	10
Frenchman Creek	Winter	0
Frenchman Creek	Winter	25
Frenchman Creek	Winter	4
Frenchman Creek	Winter	0
Frenchman Creek	Winter	0
Frenchman Creek	Winter	50
Frenchman Creek	Winter	0
Windin Creek	Winter	5
Windin Creek	Winter	16
Windin Creek	Winter	3
Windin Creek	Winter	3
Windin Creek	Winter	3
Windin Creek	Winter	2
Windin Creek	Winter	2
Windin Creek	Winter	1
Windin Creek	Winter	2
Windin Creek	Winter	0
Windin Creek	Winter	0
Windin Creek	Winter	1
Frenchman Creek	Summer	23
Frenchman Creek	Summer	8
Frenchman Creek	Summer	0
Frenchman Creek	Summer	3
Frenchman Creek	Summer	3
Frenchman Creek	Summer	17
Frenchman Creek	Summer	10
Frenchman Creek	Summer	0
Frenchman Creek	Summer	10
Frenchman Creek	Summer	4
Frenchman Creek	Summer	5
Frenchman Creek	Summer	10
Frenchman Creek	Summer	0
Frenchman Creek	Summer	0
Frenchman Creek	Summer	0
Frenchman Creek	Summer	1
Frenchman Creek	Summer	10
Frenchman Creek	Summer	2
Frenchman Creek	Summer	0
Frenchman Creek	Summer	4
Windin Creek	Summer	0
Windin Creek	Summer	3
Windin Creek	Summer	1
Windin Creek	Summer	14
Windin Creek	Summer	3
Windin Creek	Summer	4
Windin Creek	Summer	12
Windin Creek	Summer	2
Windin Creek	Summer	30
Windin Creek	Summer	57
Windin Creek	Summer	9
Windin Creek	Summer	25
Windin Creek	Summer	12
Windin Creek	Summer	10

## Sheet: Proximity to stream
Site	Season	Horizontal distance from stream - day	Horizontal distance from stream - night	Height above stream - day	Height above stream - night
Frenchman Creek	Winter	-	0	-	0.35
Frenchman Creek	Winter	0	0	0.05	0.8
Frenchman Creek	Winter	-	0	-	1.3
Frenchman Creek	Winter	0	0	0.05	1.4
Frenchman Creek	Winter	0	0	0.2	0.475
Frenchman Creek	Winter	0	0	0	1.15
Frenchman Creek	Winter	0	0	0.1	1.4
Frenchman Creek	Winter	0	0.025	0	0.525
Frenchman Creek	Winter	1.8	1.1	0	0.9
Frenchman Creek	Summer	0.3	0	3	1
Frenchman Creek	Summer	1.95	0.6	3.5	3
Frenchman Creek	Summer	2	2	3	3
Frenchman Creek	Summer	0	0	4	2.4
Frenchman Creek	Summer	0	0.4	3.5	2.2
Frenchman Creek	Summer	0	0	4	1.6
Frenchman Creek	Summer	0	0	3	3
Frenchman Creek	Summer	0	0	3	2.9
Frenchman Creek	Summer	0	0	2.5	2.15
Frenchman Creek	Summer	-	0.6	-	0.8
Frenchman Creek	Summer	3.75	3.5	3.5	7
Frenchman Creek	Summer	0	-	4	-
Frenchman Creek	Summer	2	2	4	4
Frenchman Creek	Summer	3	0	4	1.5
Windin Creek	Winter	-	0	-	2.5
Windin Creek	Winter	0	0	0.05	1
Windin Creek	Winter	-	0	-	1.2
Windin Creek	Winter	-	0	-	1.95
Windin Creek	Winter	0	0	0	1.35
Windin Creek	Winter	-	0	-	0.7
Windin Creek	Winter	0	0	0	0.7
Windin Creek	Winter	0	-	0.05	-
Windin Creek	Winter	0	-	0	-
Windin Creek	Winter	0	0	0	0
Windin Creek	Winter	-	0.15	0	1.525
Windin Creek	Summer	0	0	0	0.55
Windin Creek	Summer	0.5	0	1.1	1.55
Windin Creek	Summer	0	0	1.05	1.9
Windin Creek	Summer	0.1	0	0.3	1.5
Windin Creek	Summer	0	0	0	1.2
Windin Creek	Summer	0.1	0	0.4	1.6
Windin Creek	Summer	-	1.4	-	2.8
Windin Creek	Summer	3.5	3.5	3.8	3.8
Windin Creek	Summer	0	0.8	0.3	0.9
Windin Creek	Summer	0	0.7	0	1
Windin Creek	Summer	1	0.95	3	1.2
Windin Creek	Summer	0.5	0.55	1.1	1.2
Windin Creek	Summer	0.4	1.2	0.4	1.2
Windin Creek	Summer	0	2	3	3

## Sheet: Body temperatures
Site	Season	Proportion <15°C	Proportion 15-25°C	Proportion >25°C
Frenchman Creek	Winter	0.166667	0.833333	0
Frenchman Creek	Winter	0.0277778	0.972222	0
Frenchman Creek	Winter	0.0208333	0.979167	0
Frenchman Creek	Winter	0	0.994048	0.00595238
Frenchman Creek	Winter	0.0119048	0.988095	0
Frenchman Creek	Winter	0.09375	0.90625	0
Frenchman Creek	Winter	0	1	0
Frenchman Creek	Winter	0	1	0
Frenchman Creek	Winter	0.375	0.625	0
Windin Creek	Winter	0.215278	0.784722	0
Windin Creek	Winter	0.291667	0.708333	0
Windin Creek	Winter	0	1	0
Windin Creek	Winter	0	1	0
Windin Creek	Winter	0.791667	0.208333	0
Windin Creek	Winter	0	1	0
Windin Creek	Winter	0	1	0
Windin Creek	Winter	0	1	0
Windin Creek	Winter	0	1	0
Frenchman Creek	Summer	0	0.569444	0.430556
Frenchman Creek	Summer	0	0.888889	0.111111
Frenchman Creek	Summer	0	1	0
Frenchman Creek	Summer	0	0.986111	0.0138889
Frenchman Creek	Summer	0	0.75	0.25
Frenchman Creek	Summer	0	0.6	0.4
Frenchman Creek	Summer	0	1	0
Frenchman Creek	Summer	0	0.708333	0.291667
Frenchman Creek	Summer	0	1	0
Frenchman Creek	Summer	0	0.566667	0.433333
Frenchman Creek	Summer	0	0.508333	0.491667
Frenchman Creek	Summer	0	0.708333	0.291667
Frenchman Creek	Summer	0	0.458333	0.541667
Frenchman Creek	Summer	0	0.625	0.375
Frenchman Creek	Summer	0	0.236111	0.763889
Frenchman Creek	Summer	0	0.694444	0.305556
Frenchman Creek	Summer	0	0.666667	0.333333
Frenchman Creek	Summer	0	0.708333	0.291667
Windin Creek	Summer	0	1	0
Windin Creek	Summer	0	1	0
Windin Creek	Summer	0	1	0
Windin Creek	Summer	0	1	0
Windin Creek	Summer	0	1	0
Windin Creek	Summer	0	1	0
Windin Creek	Summer	0	1	0
Windin Creek	Summer	0	1	0
Windin Creek	Summer	0	1	0
Windin Creek	Summer	0	1	0
Windin Creek	Summer	0	1	0
Windin Creek	Summer	0	1	0
Windin Creek	Summer	0	1	0
Windin Creek	Summer	0	1	0

## Sheet: Microhabitat use
Site	Season	Day or night	Proportion wet	Proportion sheltered	Proportion on vegetation	Proportion on rock	Proportion on leaf litter	Proportion on soil/wood
Frenchman Creek	Winter	Day	0.857143	0	0.142857	0.714286	0.142857	0
Frenchman Creek	Winter	Day	0.75	1	0	1	0	0
Frenchman Creek	Winter	Day	0.75	1	0	0.75	0.25	0
Frenchman Creek	Winter	Day	1	1	0	1	0	0
Frenchman Creek	Winter	Day	1	1	0	0.428571	0.571429	0
Frenchman Creek	Winter	Day	1	1	0	0.571429	0.428571	0
Frenchman Creek	Winter	Day	0.75	0.75	0.25	0.5	0.25	0
Frenchman Creek	Winter	Day	0.5	0.5	0.5	0	0.5	0
Frenchman Creek	Winter	Day	1	1	0	1	0	0
Frenchman Creek	Winter	Day	1	1	0	1	0	0
Frenchman Creek	Winter	Day	1	1	0	0	1	0
Frenchman Creek	Winter	Day	1	1	0	1	0	0
Frenchman Creek	Winter	Day	0.666667	0.666667	0.333333	0	0.333333	0.333333
Frenchman Creek	Winter	Day	0.666667	0.333333	0.666667	0.333333	0	0
Frenchman Creek	Winter	Day	1	1	0	1	0	0
Frenchman Creek	Winter	Day	1	1	0	0	1	0
Windin Creek	Winter	Day	1	1	0	1	0	0
Windin Creek	Winter	Day	1	1	0	1	0	0
Windin Creek	Winter	Day	1	1	0	1	0	0
Windin Creek	Winter	Day	1	1	0	1	0	0
Windin Creek	Winter	Day	0	0.5	0	0	1	0
Windin Creek	Winter	Day	1	1	0	1	0	0
Windin Creek	Winter	Day	0.8	1	0	1	0	0
Windin Creek	Winter	Day	1	1	0	1	0	0
Frenchman Creek	Winter	Night	0.4	0.4	0.6	0.4	0	0
Frenchman Creek	Winter	Night	0	0	1	0	0	0
Frenchman Creek	Winter	Night	0	1	0	1	0	0
Frenchman Creek	Winter	Night	0.333333	0.666667	0.666667	0.333333	0	0
Frenchman Creek	Winter	Night	0.5	0	0.5	0.5	0	0
Frenchman Creek	Winter	Night	0	0	1	0	0	0
Frenchman Creek	Winter	Night	0	0	1	0	0	0
Frenchman Creek	Winter	Night	0	0	1	0	0	0
Frenchman Creek	Winter	Night	0	0	1	0	0	0
Frenchman Creek	Winter	Night	0.142857	0	0.857143	0	0.142857	0
Frenchman Creek	Winter	Night	0.142857	0.142857	0.857143	0.142857	0	0
Frenchman Creek	Winter	Night	0	0	1	0	0	0
Frenchman Creek	Winter	Night	0.333333	0	0.666667	0.333333	0	0
Frenchman Creek	Winter	Night	0	0	1	0	0	0
Frenchman Creek	Winter	Night	0	0	1	0	0	0
Frenchman Creek	Winter	Night	0.25	0.25	0.75	0	0.25	0
Frenchman Creek	Winter	Night	0	0	1	0	0	0
Frenchman Creek	Winter	Night	0	0	1	0	0	0
Frenchman Creek	Winter	Night	0	0	1	0	0	0
Windin Creek	Winter	Night	0	0	1	0	0	0
Windin Creek	Winter	Night	0	0	1	0	0	0
Windin Creek	Winter	Night	0	0	1	0	0	0
Windin Creek	Winter	Night	0	0	1	0	0	0
Windin Creek	Winter	Night	0.142857	0.142857	0.857143	0.142857	0	0
Windin Creek	Winter	Night	0	0	1	0	0	0
Windin Creek	Winter	Night	0	0	1	0	0	0
Windin Creek	Winter	Night	0	0	1	0	0	0
Windin Creek	Winter	Night	0	0	1	0	0	0
Windin Creek	Winter	Night	0.8	0.8	0.2	0.8	0	0
Windin Creek	Winter	Night	0	0	1	0	0	0
Windin Creek	Winter	Night	0	0	1	0	0	0
Frenchman Creek	Summer	Day	1	0.222222	0.777778	0	0.222222	0
Frenchman Creek	Summer	Day	1	0	1	0	0	0
Frenchman Creek	Summer	Day	1	0	1	0	0	0
Frenchman Creek	Summer	Day	1	0	1	0	0	0
Frenchman Creek	Summer	Day	1	0	1	0	0	0
Frenchman Creek	Summer	Day	1	0	1	0	0	0
Frenchman Creek	Summer	Day	1	0.142857	0.857143	0	0	0.142857
Frenchman Creek	Summer	Day	1	0	1	0	0	0
Frenchman Creek	Summer	Day	1	0.416667	0.583333	0	0.333333	0.0833333
Frenchman Creek	Summer	Day	1	0.111111	0.888889	0	0.111111	0
Frenchman Creek	Summer	Day	1	0.5	0.5	0	0.5	0
Frenchman Creek	Summer	Day	1	0	1	0	0	0
Frenchman Creek	Summer	Day	1	0.111111	0.777778	0	0.222222	0
Frenchman Creek	Summer	Day	1	0	1	0	0	0
Frenchman Creek	Summer	Day	1	0	1	0	0	0
Windin Creek	Summer	Day	1	0	0	0	1	0
Windin Creek	Summer	Day	1	0	0	0	1	0
Windin Creek	Summer	Day	1	0.615385	0.461538	0.153846	0.384615	0
Windin Creek	Summer	Day	1	0.833333	0.166667	0.5	0.333333	0
Windin Creek	Summer	Day	1	1	0	0.714286	0.285714	0
Windin Creek	Summer	Day	1	0.375	0.5	0	0.375	0.125
Windin Creek	Summer	Day	1	1	0	1	0	0
Windin Creek	Summer	Day	1	0.2	0.8	0	0.2	0
Windin Creek	Summer	Day	1	0.4	0.2	0.2	0.6	0
Windin Creek	Summer	Day	1	0	1	0	0	0
Windin Creek	Summer	Day	1	0.333333	0.333333	0	0.333333	0.333333
Windin Creek	Summer	Day	1	0.714286	0.142857	0.714286	0	0.142857
Windin Creek	Summer	Day	1	0	1	0	0	0
Frenchman Creek	Summer	Night	1	0	0.833333	0.166667	0	0
Frenchman Creek	Summer	Night	1	0	1	0	0	0
Frenchman Creek	Summer	Night	1	0	1	0	0	0
Frenchman Creek	Summer	Night	1	0	1	0	0	0
Frenchman Creek	Summer	Night	1	0	0.8	0	0	0.2
Frenchman Creek	Summer	Night	1	0	0.888889	0	0	0.111111
Frenchman Creek	Summer	Night	1	0	0.75	0	0	0.25
Frenchman Creek	Summer	Night	1	0	1	0	0	0
Frenchman Creek	Summer	Night	1	0	1	0	0	0
Frenchman Creek	Summer	Night	1	0	1	0	0	0
Frenchman Creek	Summer	Night	1	0	1	0	0	0
Frenchman Creek	Summer	Night	1	0	1	0	0	0
Frenchman Creek	Summer	Night	1	0	1	0	0	0
Frenchman Creek	Summer	Night	1	0.25	0.75	0.25	0	0
Frenchman Creek	Summer	Night	1	0	1	0	0	0
Frenchman Creek	Summer	Night	1	0	1	0	0	0
Frenchman Creek	Summer	Night	1	0	1	0	0	0
Frenchman Creek	Summer	Night	1	0	0.833333	0.166667	0	0
Frenchman Creek	Summer	Night	1	0	1	0	0	0
Frenchman Creek	Summer	Night	1	0	1	0	0	0
Windin Creek	Summer	Night	1	0	1	0	0	0
Windin Creek	Summer	Night	1	0	1	0	0	0
Windin Creek	Summer	Night	1	0	1	0	0	0
Windin Creek	Summer	Night	1	0	1	0	0	0
Windin Creek	Summer	Night	1	0	1	0	0	0
Windin Creek	Summer	Night	1	0.0909091	0.909091	0	0.0909091	0
Windin Creek	Summer	Night	1	0	1	0	0	0
Windin Creek	Summer	Night	1	0	1	0	0	0
Windin Creek	Summer	Night	1	0.125	0.875	0	0.125	0
Windin Creek	Summer	Night	1	0	1	0	0	0
Windin Creek	Summer	Night	1	0	1	0	0	0
Windin Creek	Summer	Night	1	0	1	0	0	0
Windin Creek	Summer	Night	1	0	1	0	0	0
Windin Creek	Summer	Night	1	0	1	0	0	0

## Sheet: Evaporative water loss
Site	Season	Day or night	Model mass lost due to evaporative water loss (g)
Frenchman Creek	Winter	Day	0
Frenchman Creek	Winter	Day	0.042
Frenchman Creek	Winter	Day	0.027
Frenchman Creek	Winter	Day	0
Frenchman Creek	Winter	Day	0.013
Frenchman Creek	Winter	Day	0
Frenchman Creek	Winter	Day	0.02
Frenchman Creek	Winter	Day	0
Frenchman Creek	Winter	Day	0
Frenchman Creek	Winter	Day	0
Frenchman Creek	Winter	Day	0
Frenchman Creek	Winter	Day	0
Frenchman Creek	Winter	Day	0.051
Frenchman Creek	Winter	Day	0.095
Frenchman Creek	Winter	Day	0.037
Windin Creek	Winter	Day	0
Windin Creek	Winter	Day	0
Windin Creek	Winter	Day	0
Windin Creek	Winter	Day	0
Windin Creek	Winter	Day	0
Windin Creek	Winter	Day	0
Windin Creek	Winter	Day	0
Frenchman Creek	Winter	Night	0.424
Frenchman Creek	Winter	Night	0.424
Frenchman Creek	Winter	Night	0.071
Frenchman Creek	Winter	Night	0
Frenchman Creek	Winter	Night	0.106
Frenchman Creek	Winter	Night	0.0835
Frenchman Creek	Winter	Night	0.066
Frenchman Creek	Winter	Night	0.163
Frenchman Creek	Winter	Night	0.234
Frenchman Creek	Winter	Night	0.292
Frenchman Creek	Winter	Night	0.364
Frenchman Creek	Winter	Night	0.216
Frenchman Creek	Winter	Night	0.182
Frenchman Creek	Winter	Night	0.106
Frenchman Creek	Winter	Night	0.232
Frenchman Creek	Winter	Night	0.0355
Frenchman Creek	Winter	Night	0.0945
Frenchman Creek	Winter	Night	0.259
Frenchman Creek	Winter	Night	0.1155
Windin Creek	Winter	Night	0.099
Windin Creek	Winter	Night	0.1055
Windin Creek	Winter	Night	0.272
Windin Creek	Winter	Night	0.094
Windin Creek	Winter	Night	0.171
Windin Creek	Winter	Night	0
Windin Creek	Winter	Night	0.1905
Frenchman Creek	Summer	Day	0.391
Frenchman Creek	Summer	Day	0
Frenchman Creek	Summer	Day	0.456
Frenchman Creek	Summer	Day	0.303
Frenchman Creek	Summer	Day	0.049
Frenchman Creek	Summer	Day	0.208
Frenchman Creek	Summer	Day	0.221
Frenchman Creek	Summer	Day	0.15
Frenchman Creek	Summer	Day	0.327
Windin Creek	Summer	Day	0
Windin Creek	Summer	Day	0.109
Windin Creek	Summer	Day	0.021
Windin Creek	Summer	Day	0.005
Windin Creek	Summer	Day	0
Windin Creek	Summer	Day	0
Windin Creek	Summer	Day	0.019
Windin Creek	Summer	Day	0
Windin Creek	Summer	Day	0.0025
Windin Creek	Summer	Day	0.0055
Windin Creek	Summer	Day	0
Windin Creek	Summer	Day	0.0195
Frenchman Creek	Summer	Night	0.173
Frenchman Creek	Summer	Night	0
Frenchman Creek	Summer	Night	0
Frenchman Creek	Summer	Night	0
Frenchman Creek	Summer	Night	0.0775
Frenchman Creek	Summer	Night	0.0615
Frenchman Creek	Summer	Night	0
Frenchman Creek	Summer	Night	0.1325
Frenchman Creek	Summer	Night	0
Frenchman Creek	Summer	Night	0.275
Frenchman Creek	Summer	Night	0.26
Frenchman Creek	Summer	Night	0.1925
Frenchman Creek	Summer	Night	0.237
Frenchman Creek	Summer	Night	0.255
Frenchman Creek	Summer	Night	0.164
Frenchman Creek	Summer	Night	0.287
Frenchman Creek	Summer	Night	0.314
Frenchman Creek	Summer	Night	0.225
Windin Creek	Summer	Night	0.026
Windin Creek	Summer	Night	0.0025
Windin Creek	Summer	Night	0.008
Windin Creek	Summer	Night	0
Windin Creek	Summer	Night	0.005
Windin Creek	Summer	Night	0
Windin Creek	Summer	Night	0.0165
Windin Creek	Summer	Night	0
Windin Creek	Summer	Night	0
Windin Creek	Summer	Night	0.0075
Windin Creek	Summer	Night	0.005
Windin Creek	Summer	Night	0
Windin Creek	Summer	Night	0.005
Windin Creek	Summer	Night	0.0025

## Sheet: Winter perch-site selection
Site	Used or not used by frogs	Distance from riffle (m)	Distance from stream edge (m)	Plant height (m)	Canopy area (m2)	Water depth (cm)	Number of rocks
Frenchman Creek	Not used	10	0.5	0.95	0.8	5	19
Frenchman Creek	Not used	20	0.6	1.5	0.15	5	4
Frenchman Creek	Not used	10	1.3	1	0.9	5	7
Frenchman Creek	Not used	0	0	1.6	0.24	10	13
Frenchman Creek	Not used	0	1	2.1	3.36	10	4
Frenchman Creek	Not used	0	1.8	2.1	1.4	10	3
Frenchman Creek	Not used	0	1.5	1	0.2	10	0
Frenchman Creek	Not used	0	2.3	1.8	1.17	10	0
Frenchman Creek	Not used	0	3.6	1.1	0.35	10	0
Frenchman Creek	Not used	0	2.1	1.4	0.5	10	0
Frenchman Creek	Not used	0	1.2	1.25	0.35	10	7
Frenchman Creek	Not used	0	1.8	1.5	2.25	10	0
Frenchman Creek	Not used	0	0.1	1.8	0.21	15	22
Frenchman Creek	Not used	20	0.9	1.6	1.65	15	16
Frenchman Creek	Not used	10	1.9	2.2	0.48	15	0
Frenchman Creek	Not used	10	0	1.2	1.92	15	6
Frenchman Creek	Not used	0	2.8	1.3	0.72	15	0
Frenchman Creek	Not used	0	0.9	0.65	0.25	15	8
Frenchman Creek	Not used	0	1.7	3	4.8	15	17
Frenchman Creek	Not used	20	1	1.3	0.06	15	7
Frenchman Creek	Not used	0	1.3	1.3	0.2	15	0
Frenchman Creek	Not used	0	0	2.3	1.82	15	32
Frenchman Creek	Not used	0	3.1	1.6	0.36	15	0
Frenchman Creek	Not used	0	1.5	1.2	0.3	15	0
Frenchman Creek	Not used	0	2.9	1.2	0.14	20	0
Frenchman Creek	Not used	20	0.9	3	10.54	20	10
Frenchman Creek	Not used	0	2.1	1.9	1.56	20	0
Frenchman Creek	Not used	0	2.4	3.5	5.8	20	0
Frenchman Creek	Not used	30	0.6	1.9	1.9	20	16
Frenchman Creek	Not used	0	0.5	2.3	3.06	20	17
Frenchman Creek	Not used	0	0.1	1.2	0.25	25	12
Frenchman Creek	Not used	0	1.4	1.5	0.6	25	6
Frenchman Creek	Not used	10	0.2	0.9	0.25	25	15
Frenchman Creek	Not used	0	0.7	1	0.28	25	18
Frenchman Creek	Not used	0	1	2.5	1.44	25	9
Frenchman Creek	Not used	0	3.1	1.6	2.38	30	0
Frenchman Creek	Not used	0	0.9	1.1	0.81	30	13
Frenchman Creek	Not used	0	3	2.4	2.04	35	0
Frenchman Creek	Not used	10	0.1	2	11.21	40	30
Frenchman Creek	Not used	0	1.3	0.5	0.08	40	1
Frenchman Creek	Not used	10	0.9	0.9	0.42	50	8
Frenchman Creek	Not used	10	0.9	2.1	2.9	50	4
Frenchman Creek	Used	0	0.5	1.4	2.08	10	10
Frenchman Creek	Used	0	0.7	2.9	1.08	10	19
Frenchman Creek	Used	0	0	2	4.44	10	26
Frenchman Creek	Used	0	3.2	1.7	0.36	10	0
Frenchman Creek	Used	0	2.3	1.8	1.12	10	11
Frenchman Creek	Used	0	3.8	1.7	3.24	10	0
Frenchman Creek	Used	0	0.8	1.4	0.16	10	8
Frenchman Creek	Used	0	2.4	6	3.6	10	16
Frenchman Creek	Used	0	1.4	1.3	1.43	10	4
Frenchman Creek	Used	0	0	2	3.78	10	27
Frenchman Creek	Used	0	0.1	1.4	0.7	10	23
Frenchman Creek	Used	0	0.7	1.1	1.36	15	10
Frenchman Creek	Used	0	0.5	2	1.69	15	35
Frenchman Creek	Used	0	0	1.7	3.4	15	55
Frenchman Creek	Used	0	0	0.9	0.12	15	44
Frenchman Creek	Used	0	0.4	1.7	3.41	15	18
Frenchman Creek	Used	0	1.1	4	40	15	53
Frenchman Creek	Used	0	0.8	4	9.02	15	32
Frenchman Creek	Used	0	0	3.5	21.9	15	27
Frenchman Creek	Used	0	0.4	1.1	0.12	15	13
Frenchman Creek	Used	0	3.5	3	3.61	15	0
Frenchman Creek	Used	0	0.4	2.5	7.14	20	42
Frenchman Creek	Used	0	0	0.55	0.12	20	48
Frenchman Creek	Used	0	0	5	6.72	20	39
Frenchman Creek	Used	0	0.1	1.8	3.9	20	25
Frenchman Creek	Used	0	0	6	7.56	20	42
Frenchman Creek	Used	0	1.65	1.7	0.36	20	0
Frenchman Creek	Used	0	0	4	1	20	17
Frenchman Creek	Used	0	0	4	0.88	20	32
Frenchman Creek	Used	0	0	1.15	0.32	20	34
Frenchman Creek	Used	0	0	2.5	2.05	20	17
Frenchman Creek	Used	0	0.4	1.2	0.3	20	6
Frenchman Creek	Used	0	0.9	6	9	20	25
Frenchman Creek	Used	0	0	1.5	3.38	20	32
Frenchman Creek	Used	0	0.8	4	1	20	4
Frenchman Creek	Used	0	0	4	1	20	15
Frenchman Creek	Used	0	4.3	2.4	0.36	20	0
Frenchman Creek	Used	0	0	5	19.08	20	24
Frenchman Creek	Used	0	0	2	1.36	20	29
Frenchman Creek	Used	0	0	0.85	0.16	25	29
Frenchman Creek	Used	0	0.8	2.5	1.87	25	9
Frenchman Creek	Used	0	0	1.9	3.7	30	28
Frenchman Creek	Used	0	0.3	2.3	0.77	30	13
Frenchman Creek	Used	0	2	2.4	3.51	30	0
Frenchman Creek	Used	0	1.6	4	1	30	0
Frenchman Creek	Used	0	0	4	1	30	23
Windin Creek	Not used	0	1.2	0.5	0.25	10	0
Windin Creek	Not used	10	0	1.3	0.63	20	3
Windin Creek	Not used	0	1.6	2.3	5.72	25	1
Windin Creek	Not used	10	0.1	2.1	4.8	10	19
Windin Creek	Not used	0	0.4	1.8	0.48	10	16
Windin Creek	Not used	0	0.2	2.1	0.56	5	7
Windin Creek	Not used	10	0.4	2.4	2.34	25	6
Windin Creek	Not used	0	0.1	3.1	14.28	10	9
Windin Creek	Not used	0	0.3	1.6	2.38	5	20
Windin Creek	Not used	0	0.7	1.7	1.08	10	12
Windin Creek	Not used	0	0.2	2.1	6.48	5	9
Windin Creek	Not used	10	1.9	1	0.54	10	0
Windin Creek	Not used	0	1.2	3.3	1.56	10	0
Windin Creek	Not used	0	2.3	1.7	1	15	10
Windin Creek	Not used	10	0.9	1.5	0.36	35	7
Windin Creek	Not used	10	1.1	2.4	1	15	3
Windin Creek	Not used	10	2.7	1.1	0.25	30	0
Windin Creek	Not used	10	0.9	1.8	0.63	5	6
Windin Creek	Not used	0	2.5	1.8	2.4	15	0
Windin Creek	Not used	0	0.5	1.1	0.63	10	16
Windin Creek	Not used	0	0.5	2.5	5.52	10	14
Windin Creek	Not used	0	1	0.3	0.54	10	6
Windin Creek	Not used	10	0.7	3	7.36	20	15
Windin Creek	Not used	0	0	1.5	3.23	10	12
Windin Creek	Not used	10	1.8	2.5	3.06	5	0
Windin Creek	Not used	0	1	1.6	0.4	10	0
Windin Creek	Not used	10	0.8	2.4	1.92	20	20
Windin Creek	Not used	10	0.5	1.6	0.48	30	0
Windin Creek	Not used	0	1.2	1.5	2.61	5	25
Windin Creek	Not used	0	1.8	2.1	1	10	0
Windin Creek	Not used	0	1.9	2.6	5.67	10	15
Windin Creek	Not used	0	2.5	2.7	2.1	5	0
Windin Creek	Not used	10	1.2	1.7	0.56	10	0
Windin Creek	Not used	0	1.3	2.3	3.2	10	20
Windin Creek	Not used	0	1.2	1.9	1.96	20	18
Windin Creek	Not used	10	0.9	2.7	3.22	35	10
Windin Creek	Not used	20	2.3	1.9	2.6	10	0
Windin Creek	Not used	10	0.6	1.3	0.5	30	5
Windin Creek	Not used	0	0.8	1.6	0.36	25	15
Windin Creek	Not used	10	0.7	1.9	2.86	5	8
Windin Creek	Not used	0	1.7	2	1.71	10	10
Windin Creek	Not used	0	0.4	2.3	1.32	20	18
Windin Creek	Used	0	1.3	2.2	1.1	10	19
Windin Creek	Used	0	1.2	2.8	4.18	10	12
Windin Creek	Used	0	1.2	2	1.92	10	18
Windin Creek	Used	0	0.4	2	1.19	10	26
Windin Creek	Used	0	0.8	0.5	0.12	10	6
Windin Creek	Used	0	0	3.1	7.04	10	20
Windin Creek	Used	0	0.7	1.2	0.77	10	11
Windin Creek	Used	0	0.6	0.85	0.63	10	12
Windin Creek	Used	0	0	2.4	8.1	10	40
Windin Creek	Used	0	0	1.3	2.85	10	40
Windin Creek	Used	0	0.9	2.1	3.57	5	22
Windin Creek	Used	10	1.9	2.9	10	5	20
Windin Creek	Used	0	0.4	4	11.56	5	21
Windin Creek	Used	0	1.6	3.2	7	5	14
Windin Creek	Used	0	0.8	4	1	5	20
Windin Creek	Used	0	0.6	2.1	5.28	10	10
Windin Creek	Used	0	0.7	2	3	10	10
Windin Creek	Used	0	0.9	2.3	9	5	35
Windin Creek	Used	0	0.8	2.1	12	5	55
Windin Creek	Used	0	0.4	1.5	0.32	5	22
Windin Creek	Used	0	0.6	1.2	1.2	10	28
Windin Creek	Used	0	0	1.5	1.6	20	14
Windin Creek	Used	0	0.4	1.6	2.25	5	27
Windin Creek	Used	0	1.1	0.8	0.18	5	0
Windin Creek	Used	0	1.7	1.5	0.45	5	8
Windin Creek	Used	0	1	1.9	2.99	5	18
Windin Creek	Used	0	1	1.8	1.3	5	15
Windin Creek	Used	0	0.6	1.8	2.1	5	33
Windin Creek	Used	0	0	1.8	2.7	5	40
Windin Creek	Used	10	0.8	2.4	1.2	35	10
Windin Creek	Used	0	1	1.7	0.66	5	28
Windin Creek	Used	0	0.3	1.2	0.3	5	28
Windin Creek	Used	0	0.2	0.9	0.42	5	28
Windin Creek	Used	0	1.2	3.5	9	5	17
Windin Creek	Used	0	1.3	2.1	2.88	5	31
Windin Creek	Used	0	1.6	1.9	3.2	5	15
Windin Creek	Used	0	2.2	1.7	7.5	10	40
Windin Creek	Used	0	1	2.5	0.18	10	10
Windin Creek	Used	0	1.2	2.4	2.52	10	10
Windin Creek	Used	0	1.3	3.5	3.06	10	23
Windin Creek	Used	0	3.1	2.2	0.7	10	0
Windin Creek	Used	0	0.5	1.5	0.24	10	10
Windin Creek	Used	0	0.8	1.8	1.8	10	10
Windin Creek	Used	0	1.6	2.7	9	5	15
Windin Creek	Used	0	0.6	2	0.99	20	8
Windin Creek	Used	0	1.2	3	6	10	25
Windin Creek	Used	0	0.6	2.2	3.6	10	16
Windin Creek	Used	0	0.2	3	4.75	5	12
Windin Creek	Used	0	1.2	1.6	0.36	5	20
Windin Creek	Used	0	0.2	2.5	5.1	5	20

## Sheet: Summer perch-site selection
Site	Used or not used by frogs	Vegetation height	Height of lowest branch	Diameter at breast height
Frenchman Creek	Used	1.9	0.6	0.636618
Frenchman Creek	Used	3	1.3	2.22816
Frenchman Creek	Used	3.5	2.2	2.54647
Frenchman Creek	Used	4	2.8	2.54647
Frenchman Creek	Used	5	1	2.86478
Frenchman Creek	Used	3.5	1.1	3.18309
Frenchman Creek	Used	3.5	2.1	3.18309
Frenchman Creek	Used	5	4	3.5014
Frenchman Creek	Used	5	2.5	3.5014
Frenchman Creek	Used	4	2.1	3.81971
Frenchman Creek	Used	2.9	1.1	3.81971
Frenchman Creek	Used	4.5	1.2	4.45633
Frenchman Creek	Used	5	1.2	4.45633
Frenchman Creek	Used	6	1.5	4.45633
Frenchman Creek	Used	4	3	5.09295
Frenchman Creek	Used	7	3.5	5.41126
Frenchman Creek	Used	4	2.1	6.04787
Frenchman Creek	Used	6	4	6.68449
Frenchman Creek	Used	8	2.7	7.0028
Frenchman Creek	Used	7	2.8	7.32111
Frenchman Creek	Used	8	1.7	9.23097
Frenchman Creek	Used	8	4	10.8225
Frenchman Creek	Used	8	1.5	10.8225
Frenchman Creek	Used	5	5	13.0507
Frenchman Creek	Used	10	2.8	17.1887
Frenchman Creek	Used	4	3.2	18.1436
Frenchman Creek	Used	20	1	95.4927
Frenchman Creek	Used	2	0.9	-
Frenchman Creek	Used	0.6	0.4	-
Frenchman Creek	Used	1.1	0.2	-
Frenchman Creek	Used	1.6	1.1	-
Frenchman Creek	Used	1.3	1.2	-
Frenchman Creek	Used	2.3	2.3	-
Frenchman Creek	Used	2	0.7	-
Frenchman Creek	Used	1.1	0.5	-
Frenchman Creek	Used	3	1.4	-
Frenchman Creek	Used	1.2	0.65	-
Frenchman Creek	Used	1.3	0.9	-
Frenchman Creek	Used	1.8	0.2	-
Frenchman Creek	Used	1.2	0.3	-
Frenchman Creek	Used	1.1	0.7	-
Frenchman Creek	Used	1.3	0.3	-
Frenchman Creek	Used	1.1	0.7	-
Frenchman Creek	Used	0.5	0.3	-
Frenchman Creek	Used	1.7	0.7	-
Frenchman Creek	Used	1.2	0.7	-
Frenchman Creek	Not used	3.5	1	1.59155
Frenchman Creek	Not used	2	1.4	1.59155
Frenchman Creek	Not used	2.5	1.5	1.90985
Frenchman Creek	Not used	3	1.4	1.90985
Frenchman Creek	Not used	3	1.2	1.90985
Frenchman Creek	Not used	3	2	2.22816
Frenchman Creek	Not used	5.5	2.1	2.22816
Frenchman Creek	Not used	3	2	2.54647
Frenchman Creek	Not used	2.5	1.4	2.54647
Frenchman Creek	Not used	5	1.7	2.54647
Frenchman Creek	Not used	4	1.4	2.54647
Frenchman Creek	Not used	5	4	2.86478
Frenchman Creek	Not used	3.5	1.8	2.86478
Frenchman Creek	Not used	6.5	6	2.86478
Frenchman Creek	Not used	5	5	2.86478
Frenchman Creek	Not used	2	1.5	2.86478
Frenchman Creek	Not used	3.5	1.1	3.18309
Frenchman Creek	Not used	5	3	3.18309
Frenchman Creek	Not used	3.5	1.1	3.18309
Frenchman Creek	Not used	4	1.9	3.18309
Frenchman Creek	Not used	2.4	1.6	3.18309
Frenchman Creek	Not used	6	5	3.18309
Frenchman Creek	Not used	4.5	2	3.5014
Frenchman Creek	Not used	3	1.6	3.5014
Frenchman Creek	Not used	6	55	3.5014
Frenchman Creek	Not used	7.5	7	3.5014
Frenchman Creek	Not used	4	1.3	3.5014
Frenchman Creek	Not used	7	2	3.81971
Frenchman Creek	Not used	5	2	3.81971
Frenchman Creek	Not used	4	1	3.81971
Frenchman Creek	Not used	4	2	4.13802
Frenchman Creek	Not used	4	1.8	4.13802
Frenchman Creek	Not used	8	7	4.13802
Frenchman Creek	Not used	4.5	3	4.13802
Frenchman Creek	Not used	4.5	3	4.13802
Frenchman Creek	Not used	5	2.1	4.45633
Frenchman Creek	Not used	4.5	1.5	4.45633
Frenchman Creek	Not used	2	0.8	4.45633
Frenchman Creek	Not used	6	2.2	4.77464
Frenchman Creek	Not used	4	1.8	5.09295
Frenchman Creek	Not used	16	1.4	5.09295
Frenchman Creek	Not used	5	2.6	5.09295
Frenchman Creek	Not used	4	2.5	5.09295
Frenchman Creek	Not used	6	1.6	5.41126
Frenchman Creek	Not used	4	2.3	5.41126
Frenchman Creek	Not used	5	1	5.72956
Frenchman Creek	Not used	6	2.3	5.72956
Frenchman Creek	Not used	3	1.6	6.04787
Frenchman Creek	Not used	4	2.3	6.04787
Frenchman Creek	Not used	3	1.9	6.04787
Frenchman Creek	Not used	6	1.7	6.04787
Frenchman Creek	Not used	5	1.9	6.36618
Frenchman Creek	Not used	9	5	6.36618
Frenchman Creek	Not used	15	10	6.36618
Frenchman Creek	Not used	8	1.3	6.36618
Frenchman Creek	Not used	3.5	2	6.36618
Frenchman Creek	Not used	9	2.2	6.36618
Frenchman Creek	Not used	7	3	6.68449
Frenchman Creek	Not used	5.5	3.5	6.68449
Frenchman Creek	Not used	5	2.5	7.0028
Frenchman Creek	Not used	10	8	7.0028
Frenchman Creek	Not used	9	3	7.0028
Frenchman Creek	Not used	3.5	2.2	7.32111
Frenchman Creek	Not used	4.5	2.2	7.32111
Frenchman Creek	Not used	9	4.5	7.32111
Frenchman Creek	Not used	12	2	7.32111
Frenchman Creek	Not used	10	6	7.32111
Frenchman Creek	Not used	7	5	7.63942
Frenchman Creek	Not used	8	1.9	7.63942
Frenchman Creek	Not used	8	8	8.27604
Frenchman Creek	Not used	6	3	8.27604
Frenchman Creek	Not used	12	4	8.27604
Frenchman Creek	Not used	7	1.1	8.27604
Frenchman Creek	Not used	8	4	8.59435
Frenchman Creek	Not used	9	2.5	8.59435
Frenchman Creek	Not used	10	5	8.91266
Frenchman Creek	Not used	8	6	8.91266
Frenchman Creek	Not used	9	4	8.91266
Frenchman Creek	Not used	8	4.5	9.23097
Frenchman Creek	Not used	10	6	9.23097
Frenchman Creek	Not used	6	4.5	9.54927
Frenchman Creek	Not used	12	8	9.54927
Frenchman Creek	Not used	9	1.8	9.86758
Frenchman Creek	Not used	10	4.5	9.86758
Frenchman Creek	Not used	10	1.4	10.1859
Frenchman Creek	Not used	9	5	10.5042
Frenchman Creek	Not used	7	2	10.8225
Frenchman Creek	Not used	8	4	11.1408
Frenchman Creek	Not used	12	6	11.1408
Frenchman Creek	Not used	10	2.1	12.0957
Frenchman Creek	Not used	20	10	12.4141
Frenchman Creek	Not used	14	2	12.7324
Frenchman Creek	Not used	12	10	13.0507
Frenchman Creek	Not used	7	1.3	13.0507
Frenchman Creek	Not used	10	9	13.369
Frenchman Creek	Not used	10	8	13.369
Frenchman Creek	Not used	5	4	13.6873
Frenchman Creek	Not used	13	4	13.6873
Frenchman Creek	Not used	20	15	14.9605
Frenchman Creek	Not used	10	6	15.2788
Frenchman Creek	Not used	12	8	15.5971
Frenchman Creek	Not used	11	7	16.2338
Frenchman Creek	Not used	15	1.5	16.5521
Frenchman Creek	Not used	15	4	16.5521
Frenchman Creek	Not used	14	6	17.8253
Frenchman Creek	Not used	15	10	18.1436
Frenchman Creek	Not used	4	1	18.1436
Frenchman Creek	Not used	12	6	19.0985
Frenchman Creek	Not used	20	15	20.0535
Frenchman Creek	Not used	12	8	20.3718
Frenchman Creek	Not used	15	10	21.3267
Frenchman Creek	Not used	12	6	21.3267
Frenchman Creek	Not used	14	10	21.9633
Frenchman Creek	Not used	15	10	22.9183
Frenchman Creek	Not used	20	15	22.9183
Frenchman Creek	Not used	20	17	23.2366
Frenchman Creek	Not used	20	4	23.2366
Frenchman Creek	Not used	10	3	23.8732
Frenchman Creek	Not used	15	1.8	24.1915
Frenchman Creek	Not used	11	7	24.1915
Frenchman Creek	Not used	20	10	24.5098
Frenchman Creek	Not used	18	8	27.6929
Frenchman Creek	Not used	15	10	29.6028
Frenchman Creek	Not used	15	10	30.876
Frenchman Creek	Not used	20	7	31.8309
Frenchman Creek	Not used	20	4	32.1492
Frenchman Creek	Not used	15	10	32.7858
Frenchman Creek	Not used	22	10	33.1042
Frenchman Creek	Not used	10	4	38.1971
Frenchman Creek	Not used	20	15	38.8337
Frenchman Creek	Not used	20	12	39.7886
Frenchman Creek	Not used	25	20	71.6196
Frenchman Creek	Not used	25	5	85.9435
Frenchman Creek	Not used	25	10	120.957
Windin Creek	Used	2.5	0.5	2.22816
Windin Creek	Used	2.5	1.2	2.22816
Windin Creek	Used	5	0.7	2.22816
Windin Creek	Used	4	2.5	2.22816
Windin Creek	Used	1.3	0	2.38732
Windin Creek	Used	4	2.3	2.54647
Windin Creek	Used	3	2.5	2.86478
Windin Creek	Used	4	2.5	3.02394
Windin Creek	Used	4.5	0.9	3.18309
Windin Creek	Used	5	2.5	3.5014
Windin Creek	Used	3	2.1	3.5014
Windin Creek	Used	6	1.6	5.57041
Windin Creek	Used	10	8	6.36618
Windin Creek	Used	0.4	0.2	-
Windin Creek	Used	1.2	1.3	-
Windin Creek	Used	2.5	1.4	-
Windin Creek	Used	0.7	0.3	-
Windin Creek	Used	2.3	1.2	-
Windin Creek	Used	0.5	0.2	-
Windin Creek	Used	0.5	0.1	-
Windin Creek	Used	2	0.9	-
Windin Creek	Used	2.1	0.4	-
Windin Creek	Used	1	0.9	-
Windin Creek	Used	1.2	0	-
Windin Creek	Used	0.5	0	-
Windin Creek	Used	1	0.6	-
Windin Creek	Used	1.4	0.8	-
Windin Creek	Used	1.4	0	-
Windin Creek	Used	0.5	0	-
Windin Creek	Used	1.1	0	-
Windin Creek	Used	1.1	0.4	-
Windin Creek	Used	1.7	1	-
Windin Creek	Used	0.3	0.3	-
Windin Creek	Used	2	1.2	-
Windin Creek	Used	2.1	0.6	-
Windin Creek	Used	1.5	0.7	-
Windin Creek	Used	1.6	1.2	-
Windin Creek	Used	1.1	0	-
Windin Creek	Used	1.3	0	-
Windin Creek	Used	0.8	0.4	-
Windin Creek	Used	1.1	0	-
Windin Creek	Used	1.8	0	-
Windin Creek	Used	0.5	0.5	-
Windin Creek	Used	1.3	0	-
Windin Creek	Used	0.6	0.4	-
Windin Creek	Used	1.2	0	-
Windin Creek	Used	0.8	0	-
Windin Creek	Used	1.3	0.7	-
Windin Creek	Used	2.2	0	-
Windin Creek	Used	1	0.7	-
Windin Creek	Used	2.8	0.4	-
Windin Creek	Used	0.5	0	-
Windin Creek	Used	2.5	0.5	-
Windin Creek	Used	3	0.7	-
Windin Creek	Used	2.6	0	-
Windin Creek	Used	0.9	0.2	-
Windin Creek	Used	2.5	0	-
Windin Creek	Used	0.3	0.3	-
Windin Creek	Used	2.5	0.4	-
Windin Creek	Used	0.6	0.2	-
Windin Creek	Used	1.2	0	-
Windin Creek	Used	2	0.5	-
Windin Creek	Used	1	1	-
Windin Creek	Used	0.6	0	-
Windin Creek	Used	7	3	-
Windin Creek	Used	0.8	0.15	-
Windin Creek	Used	0.6	0.2	-
Windin Creek	Used	1.5	0	-
Windin Creek	Used	0.6	0.3	-
Windin Creek	Used	1.6	0.3	-
Windin Creek	Used	0.8	0.3	-
Windin Creek	Used	0.8	0	-
Windin Creek	Used	1.5	1.2	-
Windin Creek	Used	1.4	0.7	-
Windin Creek	Used	0.5	0	-
Windin Creek	Used	1.3	0	-
Windin Creek	Used	1.9	0.8	-
Windin Creek	Used	1.9	0	-
Windin Creek	Used	2.5	0	-
Windin Creek	Used	1.5	1	-
Windin Creek	Used	0.6	0	-
Windin Creek	Used	0.7	0	-
Windin Creek	Used	1	0.5	-
Windin Creek	Used	2	1	-
Windin Creek	Used	0.5	0	-
Windin Creek	Used	0.4	0.3	-
Windin Creek	Used	1.4	0.5	-
Windin Creek	Used	0.2	0.1	-
Windin Creek	Not used	3	3.5	1.90985
Windin Creek	Not used	1.8	2.4	1.90985
Windin Creek	Not used	0.4	4	1.90985
Windin Creek	Not used	3	3.5	2.06901
Windin Creek	Not used	1.8	3	2.22816
Windin Creek	Not used	1.9	3	2.22816
Windin Creek	Not used	1.2	4	2.22816
Windin Creek	Not used	4	4	2.22816
Windin Creek	Not used	2.5	4	2.22816
Windin Creek	Not used	1.4	2	2.22816
Windin Creek	Not used	4	4.5	2.22816
Windin Creek	Not used	4	4	2.22816
Windin Creek	Not used	2	2.5	2.22816
Windin Creek	Not used	3	3.5	2.38732
Windin Creek	Not used	1.9	4	2.54647
Windin Creek	Not used	3	3.5	2.54647
Windin Creek	Not used	4	4.5	2.54647
Windin Creek	Not used	2.5	3	2.54647
Windin Creek	Not used	1.4	3.5	2.54647
Windin Creek	Not used	3	3.5	2.54647
Windin Creek	Not used	4	5	2.54647
Windin Creek	Not used	4	4.5	2.54647
Windin Creek	Not used	1.4	3.5	2.70563
Windin Creek	Not used	1.2	3	2.86478
Windin Creek	Not used	3	3.5	2.86478
Windin Creek	Not used	4	4.5	2.86478
Windin Creek	Not used	1	3	2.86478
Windin Creek	Not used	1	2	2.86478
Windin Creek	Not used	5	6	2.86478
Windin Creek	Not used	3	5	3.18309
Windin Creek	Not used	3	6	3.18309
Windin Creek	Not used	4	4.5	3.18309
Windin Creek	Not used	3.5	6	3.18309
Windin Creek	Not used	3	5	3.18309
Windin Creek	Not used	2.2	4	3.18309
Windin Creek	Not used	2	4	3.18309
Windin Creek	Not used	2	4	3.18309
Windin Creek	Not used	4	4.5	3.18309
Windin Creek	Not used	5	6	3.18309
Windin Creek	Not used	4	4.5	3.18309
Windin Creek	Not used	1	2.5	3.18309
Windin Creek	Not used	3	5	3.34225
Windin Creek	Not used	3	4	3.5014
Windin Creek	Not used	3	6	3.5014
Windin Creek	Not used	1	3	3.5014
Windin Creek	Not used	3	3.5	3.5014
Windin Creek	Not used	3	4.5	3.5014
Windin Creek	Not used	2.5	6	3.5014
Windin Creek	Not used	1.2	2	3.5014
Windin Creek	Not used	5	6	3.5014
Windin Creek	Not used	3	3	3.5014
Windin Creek	Not used	3	3	3.66056
Windin Creek	Not used	5	6	3.81971
Windin Creek	Not used	4	5	3.81971
Windin Creek	Not used	5	6	3.81971
Windin Creek	Not used	2.5	4	3.97886
Windin Creek	Not used	2	4	4.13802
Windin Creek	Not used	1.7	4	4.13802
Windin Creek	Not used	2	4	4.13802
Windin Creek	Not used	4	6	4.13802
Windin Creek	Not used	2	4	4.13802
Windin Creek	Not used	1.6	6	4.13802
Windin Creek	Not used	4	6	4.45633
Windin Creek	Not used	2.6	4	4.45633
Windin Creek	Not used	4	4	4.45633
Windin Creek	Not used	4	4	4.45633
Windin Creek	Not used	4	5	4.45633
Windin Creek	Not used	2	4.5	4.61548
Windin Creek	Not used	3	4	4.61548
Windin Creek	Not used	2.1	4.5	4.77464
Windin Creek	Not used	5	7	4.77464
Windin Creek	Not used	3	3.5	4.77464
Windin Creek	Not used	4	7	4.77464
Windin Creek	Not used	2.5	5	4.77464
Windin Creek	Not used	2	5	4.77464
Windin Creek	Not used	3	6	5.09295
Windin Creek	Not used	3.5	7	5.09295
Windin Creek	Not used	4	6	5.09295
Windin Creek	Not used	5	5	5.09295
Windin Creek	Not used	3	4	5.09295
Windin Creek	Not used	1.2	2	5.09295
Windin Creek	Not used	1.8	6	5.41126
Windin Creek	Not used	4	7	5.41126
Windin Creek	Not used	5	7	5.72956
Windin Creek	Not used	5	7	5.72956
Windin Creek	Not used	2	6	5.72956
Windin Creek	Not used	3	4.5	6.04787
Windin Creek	Not used	6	8	6.04787
Windin Creek	Not used	2	5	6.04787
Windin Creek	Not used	4	7	6.36618
Windin Creek	Not used	5	8	6.36618
Windin Creek	Not used	3	6	6.36618
Windin Creek	Not used	5	7	6.36618
Windin Creek	Not used	2	8	6.36618
Windin Creek	Not used	5	8	6.36618
Windin Creek	Not used	0.8	5	6.68449
Windin Creek	Not used	1	5	6.68449
Windin Creek	Not used	3	5	6.68449
Windin Creek	Not used	4	5	6.68449
Windin Creek	Not used	3	6	6.68449
Windin Creek	Not used	4	6	6.68449
Windin Creek	Not used	5	6	7.0028
Windin Creek	Not used	2	5	7.0028
Windin Creek	Not used	6	10	7.32111
Windin Creek	Not used	4.5	6	7.32111
Windin Creek	Not used	5	7	7.32111
Windin Creek	Not used	5	8	7.32111
Windin Creek	Not used	5	7	7.63942
Windin Creek	Not used	1.7	5	8.27604
Windin Creek	Not used	2	5	8.27604
Windin Creek	Not used	6	11	8.27604
Windin Creek	Not used	10	12	8.59435
Windin Creek	Not used	5	7	8.59435
Windin Creek	Not used	4	10	9.23097
Windin Creek	Not used	6	10	9.23097
Windin Creek	Not used	5	7	9.86758
Windin Creek	Not used	5	7	9.86758
Windin Creek	Not used	6	10	9.86758
Windin Creek	Not used	2.5	8	10.1859
Windin Creek	Not used	8	1	10.5042
Windin Creek	Not used	4	7	10.5042
Windin Creek	Not used	6	10	10.8225
Windin Creek	Not used	6	10	10.8225
Windin Creek	Not used	10	15	12.0957
Windin Creek	Not used	5	10	12.4141
Windin Creek	Not used	4	10	12.4141
Windin Creek	Not used	8	12	12.7324
Windin Creek	Not used	2	4	13.0507
Windin Creek	Not used	3	10	14.0056
Windin Creek	Not used	2.5	8	14.6422
Windin Creek	Not used	10	14	17.1887
Windin Creek	Not used	8	16	17.8253
Windin Creek	Not used	6	9	18.4619
Windin Creek	Not used	8	15	18.7802
Windin Creek	Not used	7	12	19.0985
Windin Creek	Not used	7	15	19.7352
Windin Creek	Not used	7	15	20.0535
Windin Creek	Not used	7	13	20.6901
Windin Creek	Not used	7	12	21.645
Windin Creek	Not used	3	7	22.2816
Windin Creek	Not used	6	12	23.2366
Windin Creek	Not used	15	20	24.1915
Windin Creek	Not used	8	20	28.3295
Windin Creek	Not used	8	14	30.5577
Windin Creek	Not used	10	20	35.014
Windin Creek	Not used	15	25	45.8365
Windin Creek	Not used	10	20	46.1548
Windin Creek	Not used	10	18	47.1098
Windin Creek	Not used	10	20	62.0703
Windin Creek	Not used	10	25	111.408
